# Supplementary material for: Surveillance versus Adjuvant Treatment with Chemotherapy or Radiotherapy for Stage I Seminoma: A Systematic Review and Meta-Analysis According to EAU COVID-19 Recommendations
Source: Medicina (Kaunas). 2022 Oct 24;58(11):1514. doi: 10.3390/medicina58111514 (PMC9692719; doi:10.3390/medicina58111514)
Supplement: Supplementary file 1 [file medicina-58-01514-s001.zip]

Archive with 1 entries (1 files):
- medicina-1912090-supplementary.pdf
